# Supplementary material for: Genome-wide analysis of the Siboney de Cuba cattle breed: genetic characterization and framing with cattle breeds worldwide
Source: Front Genet. 2024 Jan 26;15:1302580. doi: 10.3389/fgene.2024.1302580 (PMC10853336; doi:10.3389/fgene.2024.1302580)
Supplement: Supplementary file 1 [file Table2.xlsx]

## Sheet: Foglio1
Supplementary Table S2. Summary of the breeds. Name of the breeds, n° of samples per breed, Breed code, References of database, Specie, Continent, and Geographic Origin, are reported.
Breed	No. Samples	Breed Code	Data origin	Sub Species	Continent	Geographic Origin
Bali	20	BALI	Decker et al., 2014	Bos javanicus	Asia	Bali, Indonesia
Zebu Fulani	20	ZFU	Decker et al., 2014	Bos t. indicus	Africa	Benin
Zebu Bororo	20	ZBO	Decker et al., 2014	Bos t. indicus	Africa	Chad
Zebu from Madagascar	20	ZMA	Decker et al., 2014	Bos t. indicus	Africa	Madagascar
Nelore	20	NEL	Decker et al., 2014	Bos t. indicus	Americas	Brazil
Brahman	20	BR	Decker et al., 2014	Bos t. indicus	Americas	Gulf Coast, United States
Ongole Grade	20	ONG	Decker et al., 2014	Bos t. indicus	Asia	Andhra Pradesh, India
Cholistani	11	CHO	Decker et al., 2014	Bos t. indicus	Asia	Cholistan Desert, Punjab, Pakistan
Gir	20	GIR	Decker et al., 2014	Bos t. indicus	Asia	Gujerat, India
Guzerat	3	GUZ	Decker et al., 2014	Bos t. indicus	Asia	Guzarat, India
Hainan	4	HN	Decker et al., 2014	Bos t. indicus	Asia	Hainan Province, China
Hariana	10	HAR	Decker et al., 2014	Bos t. indicus	Asia	Haryana plains, India
Brebes	9	BRE	Decker et al., 2014	Bos t. indicus	Asia	Indonesia
Pesisir	6	PES	Decker et al., 2014	Bos t. indicus	Asia	Indonesia
Bhagnari	10	BAG	Decker et al., 2014	Bos t. indicus	Asia	Kaochi, Kalat, and Baluchistan, Pakistan
Achai	12	ACH	Decker et al., 2014	Bos t. indicus	Asia	Khyber Pakhtun Khwa, Pakistan
Gabrali	10	GBI	Decker et al., 2014	Bos t. indicus	Asia	Khyber Pakhtun Khwa, Pakistan
Madura	7	MAD	Decker et al., 2014	Bos t. indicus	Asia	Madura Island, Indonesia
Kankraj	10	KAN	Decker et al., 2014	Bos t. indicus	Asia	North Gujerat, India
Lohani	10	LOH	Decker et al., 2014	Bos t. indicus	Asia	Northwest Pakistan
Dajal	10	DAJ	Decker et al., 2014	Bos t. indicus	Asia	Punjab, Pakistan
Dhanni	12	DHA	Decker et al., 2014	Bos t. indicus	Asia	Punjab, Pakistan
Hissar	10	HIS	Decker et al., 2014	Bos t. indicus	Asia	Punjab, Pakistan
Rojhan	10	ROJ	Decker et al., 2014	Bos t. indicus	Asia	Punjab, Pakistan
Sahiwal	17	SAHW	Decker et al., 2014	Bos t. indicus	Asia	Punjab, Pakistan
Red Sindhi	10	RSIN	Decker et al., 2014	Bos t. indicus	Asia	Sindh, Pakistan
Tharparkar	12	THA	Decker et al., 2014	Bos t. indicus	Asia	Southeast Sindh, Pakistan
Aceh	12	ACE	Decker et al., 2014	Bos t. indicus	Asia	Sumatra, Indonesia
Guelmoise	24	GUEL	Ben Jemaa et al., 2018	Bos t. taurus	Africa	Algeria
Lagune	20	LAG	Decker et al., 2014	Bos t. taurus	Africa	Benin
Baoule	20	BAO	Decker et al., 2014	Bos t. taurus	Africa	Burkina Faso
Kuri	20	KUR	Decker et al., 2014	Bos t. taurus	Africa	Chad
N'Dama	20	NDAM	Decker et al., 2014	Bos t. taurus	Africa	Ivory Coast, Africa_Burkina Faso
Oulmès Zaer	19	OUL	Decker et al., 2014	Bos t. taurus	Africa	Morocco
Somba	20	SOM	Decker et al., 2014	Bos t. taurus	Africa	Togo
Romosinuano	8	ROMO	Decker et al., 2014	Bos t. taurus	Americas	Columbia
Florida Cracker	9	CRK	Decker et al., 2014	Bos t. taurus	Americas	Florida, United States
Corriente	5	CORR	Decker et al., 2014	Bos t. taurus	Americas	Sonora, Mexico
Texas Longhorn	20	TXLH	Decker et al., 2014	Bos t. taurus	Americas	Texas, United States
Red Angus	19	ANR	Decker et al., 2014	Bos t. taurus	Americas	United States
Brown Swiss	19	BSW	Decker et al., 2014	Bos t. taurus	Americas	United States
Senepol	19	SENP	Decker et al., 2014	Bos t. taurus	Americas	United States Virgin Islands
Wagyu	12	WAGY	Decker et al., 2014	Bos t. taurus	Asia	Japan
Hanwoo	8	HANW	Decker et al., 2014	Bos t. taurus	Asia	Korea
Mongolian	5	MG	Decker et al., 2014	Bos t. taurus	Asia	Mongolia
Murray Grey	4	MUGR	Decker et al., 2014	Bos t. taurus	Australia	Australia
Yakut	25	YKT	Yurchenko et al., 2017	Bos t. taurus	Eurasian	Arctic Circlle, Republic of Sakha
Gorbatov_Red	11	GVR	Yurchenko et al., 2017	Bos t. taurus	Eurasian	Gorbatov, Russia
Ala-Tau	14	ALA	Yurchenko et al., 2017	Bos t. taurus	Eurasian	Kazakhstan
Kazakh_Whiteheaded	20	KAW	Yurchenko et al., 2017	Bos t. taurus	Eurasian	Kazakhstan and Russia
Kholmogory	20	KHO	Yurchenko et al., 2017	Bos t. taurus	Eurasian	Kholmogory
Istoben	5	IST	Yurchenko et al., 2017	Bos t. taurus	Eurasian	Kirov
Kalmyk	23	KAL	Yurchenko et al., 2017	Bos t. taurus	Eurasian	Mongolia and northwestern China
Black_Pied	24	BLP	Yurchenko et al., 2017	Bos t. taurus	Eurasian	Russia
Buryat	24	BURY	Yurchenko et al., 2017	Bos t. taurus	Eurasian	Russia
Kostroma	18	KOS	Yurchenko et al., 2017	Bos t. taurus	Eurasian	Russia
Russian_Hereford	9	RUHE	Yurchenko et al., 2017	Bos t. taurus	Eurasian	Russia
Tagil	19	TAG	Yurchenko et al., 2017	Bos t. taurus	Eurasian	Russia
Yaroslavl	19	YAR	Yurchenko et al., 2017	Bos t. taurus	Eurasian	Russia
Ukrainian_Grey	20	UKG	Yurchenko et al., 2017	Bos t. taurus	Eurasian	Ukraine
Ukrainian_Whiteheaded	7	UKW	Yurchenko et al., 2017	Bos t. taurus	Eurasian	Ukraine
Yurino	3	YUR	Yurchenko et al., 2017	Bos t. taurus	Eurasian	Ukraine
Bestuzhev	19	BST	Yurchenko et al., 2017	Bos t. taurus	Eurasian	Uzbekistan
Tirolean_Grey_cattle	20	TGV	Ramljak et al., 2018	Bos t. taurus	Europe	Austria
Dibra_cattle_Busa	25	DBB	Ramljak et al., 2018	Bos t. taurus	Europe	Balkans_Albania
Middle_Albanian_Busa	20	IMB	Ramljak et al., 2018	Bos t. taurus	Europe	Balkans_Albania
Lekbibaj_cattle_Busa	27	LKB	Ramljak et al., 2018	Bos t. taurus	Europe	Balkans_Albania
Prespa_cattle_Busa	20	PRE	Ramljak et al., 2018	Bos t. taurus	Europe	Balkans_Albania
Skodra_cattle_Busa	14	SKB	Ramljak et al., 2018	Bos t. taurus	Europe	Balkans_Albania
Rhodope_Shorton_Busa	24	RHS	Ramljak et al., 2018	Bos t. taurus	Europe	Balkans_Bulgaria
Croatian_Busa	28	HRB	Ramljak et al., 2018	Bos t. taurus	Europe	Balkans_Croatia
Istrian_cattle_Boskarin	20	HRI	Upadhyay et al., 2017_ Ramljak et al., 2018	Bos t. taurus	Europe	Balkans_Croatia
Croatian_Podolian_cattle	24	HRP	Ramljak et al., 2018	Bos t. taurus	Europe	Balkans_Croatia
B&H_Busa	18	BHB	Ramljak et al., 2018	Bos t. taurus	Europe	Balkans_Herzegovina
Dukagjini_Busha_cattle	21	DGB	Ramljak et al., 2018	Bos t. taurus	Europe	Balkans_Kosovo
Red_Metohian_Busa	26	RMB	Ramljak et al., 2018	Bos t. taurus	Europe	Balkans_Kosovo
Sharri_Busa	21	SHB	Ramljak et al., 2018	Bos t. taurus	Europe	Balkans_Kosovo
Macedonia_Busa	24	MKB	Ramljak et al., 2018	Bos t. taurus	Europe	Balkans_Macedonia
Montenegro_Busa	20	MNB	Ramljak et al., 2018	Bos t. taurus	Europe	Balkans_Montenegro
Romenian Grey	4	RMNG	Upadhyay et al., 2017	Bos t. taurus	Europe	Balkans_Romania
Serbian_Busa	20	SRB	Ramljak et al., 2018	Bos t. taurus	Europe	Balkans_Serbia
Anatolian Black	8	AB	Decker et al., 2014	Bos t. taurus	Europe	Balkans_Turkey
Anatolian_cattle	20	ABB	Ramljak et al., 2018	Bos t. taurus	Europe	Balkans_Turkey
Anatolian Southern Yellow	8	ASY	Decker et al., 2014	Bos t. taurus	Europe	Balkans_Turkey
East Anatolian Red	8	EAR	Decker et al., 2014	Bos t. taurus	Europe	Balkans_Turkey
South Anatolian Red	8	SANR	Decker et al., 2014	Bos t. taurus	Europe	Balkans_Turkey
Turkish Grey	8	TG	Decker et al., 2014	Bos t. taurus	Europe	Balkans_Turkey
Zavot	5	ZVT	Decker et al., 2014	Bos t. taurus	Europe	Balkans_Turkey
Blanc_Bleu_Belge	20	BBB	Decker et al., 2014_Ramljak et al., 2018	Bos t. taurus	Europe	Belgium
Flemish Red	27	FLR	François et al., 2017	Bos t. taurus	Europe	Belgium
Corsa	20	CORS	XXXXX	Bos t. taurus	Europe	Corsica
Deutsche_Angus	20	DAN	Ramljak et al., 2018	Bos t. taurus	Europe	England
Devon	4	DEV	Decker et al., 2014	Bos t. taurus	Europe	England
Longhorn	3	LH	Decker et al., 2014	Bos t. taurus	Europe	England
Lincoln Red	8	LINC	Decker et al., 2014	Bos t. taurus	Europe	England
Milking Shorthorn	9	MSH	Decker et al., 2014	Bos t. taurus	Europe	England
Red Poll	5	REDP	Decker et al., 2014	Bos t. taurus	Europe	England
South Devon	3	SDEV	Decker et al., 2014	Bos t. taurus	Europe	England
Beef Shorthorn	17	SH	Decker et al., 2014	Bos t. taurus	Europe	England
Sussex	4	SUSS	Decker et al., 2014	Bos t. taurus	Europe	England
Holstein	20	HOLST	François et al., 2017_Ramljak et al., 2018	Bos t. taurus	Europe	Europe
Red Holstein	20	RHF	François et al., 2017_Ramljak et al., 2018	Bos t. taurus	Europe	Europe
Abondance	20	ABO	Decker et al., 2014	Bos t. taurus	Europe	France
Aubrac	20	AUB	Decker et al., 2014	Bos t. taurus	Europe	France
Blonde d'Aquitaine	30	BAQ	Decker et al., 2014_Ramljak et al., 2018	Bos t. taurus	Europe	France
Bretonne Black Pied	18	BPN	Decker et al., 2014	Bos t. taurus	Europe	France
Charolais	20	CHAR	Decker et al., 2014_Ramljak et al., 2018	Bos t. taurus	Europe	France
Gascon	20	GAS	Decker et al., 2014	Bos t. taurus	Europe	France
Limousin	20	LIM	Decker et al., 2014_Ramljak et al., 2018	Bos t. taurus	Europe	France
Maine-Anjou_Rouge de Pres	15	MAAN	Decker et al., 2014_ François et al., 2017	Bos t. taurus	Europe	France
Maraichine (Parthenaise)	19	MARA	Decker et al., 2014	Bos t. taurus	Europe	France
Montbeliard	20	MONT	Decker et al., 2014	Bos t. taurus	Europe	France
Normande	20	NORM	Decker et al., 2014	Bos t. taurus	Europe	France
French Red Pied Lowland	20	PRP	Decker et al., 2014	Bos t. taurus	Europe	France
Pie Rouge de Plaines	20	RPLAIN	François et al., 2017	Bos t. taurus	Europe	France
Salers	20	SAL	Decker et al., 2014	Bos t. taurus	Europe	France
Tarine	18	TAR	Decker et al., 2014	Bos t. taurus	Europe	France
Tarentaise	20	TARE	Decker et al., 2014_Ramljak et al., 2018	Bos t. taurus	Europe	France
Vosgienne	20	VOS	Decker et al., 2014	Bos t. taurus	Europe	France
Fleckvieh	20	DFV	Ramljak et al., 2018	Bos t. taurus	Europe	Germany
Gelbvieh	20	GEL	Decker et al., 2014_ Ramljak et al., 2018	Bos t. taurus	Europe	Germany
Marnau_Werdenfelser	20	MWF	Ramljak et al., 2018	Bos t. taurus	Europe	Germany
Guernsey	20	GNS	Decker et al., 2014	Bos t. taurus	Europe	Guernsey Island
Dexter	4	DEX	Decker et al., 2014	Bos t. taurus	Europe	Ireland
Kerry	3	KERR	Decker et al., 2014	Bos t. taurus	Europe	Ireland
Agerolese	22	AGER	Mastrangelo et al., 2018	Bos t. taurus	Europe	Italy
Barà Pustertaler	24	BARPUR	Mastrangelo et al., 2018	Bos t. taurus	Europe	Italy
Burlina	24	BUR	Mastrangelo et al., 2018	Bos t. taurus	Europe	Italy
Cabannina	22	CABA	Mastrangelo et al., 2018	Bos t. taurus	Europe	Italy
Calvana	24	CALV	Mastrangelo et al., 2018	Bos t. taurus	Europe	Italy
Chianina	23	CHIAN	Mastrangelo et al., 2018	Bos t. taurus	Europe	Italy
Cinisara	30	CINI	Mastrangelo et al., 2018	Bos t. taurus	Europe	Italy
Garfagnina	23	GARF	Mastrangelo et al., 2018	Bos t. taurus	Europe	Italy
Grigia Alpina	23	GRIALP	Mastrangelo et al., 2018	Bos t. taurus	Europe	Italy
Italian Brown	20	ITBROWN	Mastrangelo et al., 2018	Bos t. taurus	Europe	Italy
Italian Holstein	20	ITHOLST	Mastrangelo et al., 2018	Bos t. taurus	Europe	Italy
Italian Simmental	20	ITSIMM	Mastrangelo et al., 2018	Bos t. taurus	Europe	Italy
Marchigiana	22	MARCH	Mastrangelo et al., 2018	Bos t. taurus	Europe	Italy
Modenese	23	MDN	Mastrangelo et al., 2018	Bos t. taurus	Europe	Italy
Modicana	29	MOD	Mastrangelo et al., 2018	Bos t. taurus	Europe	Italy
Mucca Pisana	23	MPIS	Mastrangelo et al., 2018	Bos t. taurus	Europe	Italy
Maremmana	24	MRM	Mastrangelo et al., 2018	Bos t. taurus	Europe	Italy
Piedmontese	21	PMT	Decker et al., 2014	Bos t. taurus	Europe	Italy
Podolica	24	POD	Mastrangelo et al., 2018	Bos t. taurus	Europe	Italy
Pontremolese	24	PONTR	Mastrangelo et al., 2018	Bos t. taurus	Europe	Italy
Pezzata Rossa d’Oropa	23	PROropa	Mastrangelo et al., 2018	Bos t. taurus	Europe	Italy
Pustertaler	24	PUST	Mastrangelo et al., 2018	Bos t. taurus	Europe	Italy
Reggiana	25	REGG	Mastrangelo et al., 2018	Bos t. taurus	Europe	Italy
Rendena	24	REND	Mastrangelo et al., 2018	Bos t. taurus	Europe	Italy
Romagnola	21	RMG	Decker et al., 2014	Bos t. taurus	Europe	Italy
Rossa Siciliana	24	ROSSIC	Mastrangelo et al., 2018	Bos t. taurus	Europe	Italy
Sardo-Bruna	10	SABR	Mastrangelo et al., 2018	Bos t. taurus	Europe	Italy
Sardo-Modicana	28	SAM	Mastrangelo et al., 2018	Bos t. taurus	Europe	Italy
Sarda	30	SAR	Mastrangelo et al., 2018	Bos t. taurus	Europe	Italy
Varzese-Ottonese	20	VAROTT	Mastrangelo et al., 2018	Bos t. taurus	Europe	Italy
Pinzgauer	20	PINZ	Mastrangelo et al., Decker et al., 2014_ Ramljak et al., 2018	Bos t. taurus	Europe	Italy_Austria
Jersey	20	JER	Decker et al., 2014_Ramljak et al., 2018	Bos t. taurus	Europe	Jersey Island_Channel Island
Lithuanian White Backed	3	LWB	Decker et al., 2014	Bos t. taurus	Europe	Lithuania
Maltese	4	MALT	Upadhyay et al., 2017	Bos t. taurus	Europe	Malta
Deep Red	20	DERE	François et al., 2017	Bos t. taurus	Europe	Netherlands
Lakenvelder	21	LKV	Decker et al., 2014_Ramljak et al., 2018	Bos t. taurus	Europe	Netherlands
Meuse Rhine Issel	20	MRY	François et al., 2017; Decker et al., 2014	Bos t. taurus	Europe	Netherlands
Norwegian Red	20	NRC	Decker et al., 2014_Ramljak et al., 2018	Bos t. taurus	Europe	Norway
Barrosa	14	BAR	Ramljak et al., 2018	Bos t. taurus	Europe	Portugal
Maronesa	14	MAR	Ramljak et al., 2018	Bos t. taurus	Europe	Portugal
Morucha	5	MOR	Decker et al., 2014	Bos t. taurus	Europe	Salamanca
Angus	20	AN	Decker et al., 2014	Bos t. taurus	Europe	Scotland
Belted Galloway	4	BGAL	Decker et al., 2014	Bos t. taurus	Europe	Scotland
Galloway	20	GLW	Decker et al., 2014_Ramljak et al., 2018	Bos t. taurus	Europe	Scotland
Finnish Ayrshire	18	AYR	Decker et al., 2014	Bos t. taurus	Europe	Scotland/Finland
Highland_cattle	19	HGL	Decker et al., 2014_Ramljak et al., 2018	Bos t. taurus	Europe	Scottland
Cika	26	SIC	Ramljak et al., 2018	Bos t. taurus	Europe	Slovenia
Berrenda en Colorado	5	BC	Decker et al., 2014	Bos t. taurus	Europe	Spain
Berrenda en Negro	5	BN	Decker et al., 2014	Bos t. taurus	Europe	Spain
Cardena Andaluza	5	CAR	Decker et al., 2014	Bos t. taurus	Europe	Spain
Menorquina	3	MEN	Decker et al., 2014	Bos t. taurus	Europe	Spain
Mostrenca	5	MOST	Decker et al., 2014	Bos t. taurus	Europe	Spain
Negra Andaluza	5	NGA	Decker et al., 2014	Bos t. taurus	Europe	Spain
Pirenaica	5	PIR	Decker et al., 2014	Bos t. taurus	Europe	Spain
Terrana	5	TER	Decker et al., 2014	Bos t. taurus	Europe	Spain
Asturiana	5	ASTU	XXXXX	Bos t. taurus	Europe	Spain
Avileña	6	AVIL	XXXXX	Bos t. taurus	Europe	Spain
Maresmana	30	MARES	Decker et al., 2014	Bos t. taurus	Europe	Spain
Pasiega	5	PASIEG	XXXXX	Bos t. taurus	Europe	Spain
Retinta	10	RET	Decker et al., 2014	Bos t. taurus	Europe	Spain
Toro de Lidia	19	TL	Decker et al., 2014	Bos t. taurus	Europe	Spain
Tudinca	6	TUD	XXXXX	Bos t. taurus	Europe	Spain
Braunvieh	20	BRHV	Decker et al., 2014_ Ramljak et al., 2018	Bos t. taurus	Europe	Switzerland
Original_Braunvieh	20	OBV	Ramljak et al., 2018	Bos t. taurus	Europe	Switzerland
Simmental	20	SIM	Decker et al., 2014	Bos t. taurus	Europe	Switzerland
Simmentaler	4	SMR	Decker et al., 2014	Bos t. taurus	Europe	Switzerland
White Park	5	WHPK	Decker et al., 2014	Bos t. taurus	Europe	Wales
Hereford	20	HFD	Decker et al., 2014_Ramljak et al., 2018	Bos t. taurus	Europe	Wales_England
Borgou	20	BORG	Decker et al., 2014	Hybrid	Africa	Benin
Tuli	4	TULI	Decker et al., 2014	Hybrid	Africa	Botswana
Sheko	17	SHK	Decker et al., 2014	Hybrid	Africa	Ethiopia
East African Shorthorn Zebu	20	ZEB	Decker et al., 2014	Hybrid	Africa	Kenya
Ankole-Watusi	5	ANKW	Decker et al., 2014	Hybrid	Africa	Ruanda
Africander	4	AFR	Decker et al., 2014	Hybrid	Africa	South Africa
Boran	20	BOR	Decker et al., 2014	Hybrid	Africa	southern Ethiopia
Canchim	20	CANC	Decker et al., 2014	Hybrid	Americas	Brazil
Beefmaster	20	BEFM	Decker et al., 2014	Hybrid	Americas	Texas, United States
Santa Gertrudis	20	SGT	Decker et al., 2014	Hybrid	Americas	Texas, United States
Luxi	5	LX	Decker et al., 2014	Hybrid	Asia	China
Qinchuan	4	QC	Decker et al., 2014	Hybrid	Asia	China
	3283
