# Supplementary material for: Genome-wide analysis of the Siboney de Cuba cattle breed: genetic characterization and framing with cattle breeds worldwide
Source: Front Genet. 2024 Jan 26;15:1302580. doi: 10.3389/fgene.2024.1302580 (PMC10853336; doi:10.3389/fgene.2024.1302580)
Supplement: Supplementary file 2 [file Table1.xlsx]

## Sheet: Foglio1
Supplementary Table 1. Candidate genes identified inside the CNVRs. ID of the CNVR, Chromosomes (Chr), Start and End position, number of genes per region and candidate genes, are reported.
ID	Chr	Start	End	n° of gene	Gene name
CNVR_1	1	1433438	1492106	1	MRPS6
CNVR_2	1	5610335	5649323	1	KRTAP27-1
CNVR_3	1	8421002	8437530	NA	NA
CNVR_4	1	14693262	14717338	NA	NA
CNVR_5	1	16650255	16831770	NA	NA
CNVR_6	1	19709807	19829143	NA	NA
CNVR_7	1	26702584	26966818	NA	NA
CNVR_8	1	27034490	27145992	NA	NA
CNVR_9	1	29524658	29573089	NA	NA
CNVR_10	1	30724028	30873780	NA	NA
CNVR_11	1	32535543	32700496	NA	NA
CNVR_12	1	36394812	36547637	1	CSNKA2IP
CNVR_13	1	38307976	38417291	3	ARL13B,STX19,NSUN3
CNVR_14	1	59409838	59409838	NA	NA
CNVR_15	1	63277846	63333711	NA	NA
CNVR_16	1	66369026	66483743	3	01891.6,52705.3,ILDR1
CNVR_17	1	83030921	83212365	5	55354.3,HTR3C,56946.3,ABCC5,47345.4
CNVR_18	1	83218713	83267242	2	75180.1,PARL
CNVR_19	1	91672857	91770378	1	NAALADL2
CNVR_20	1	101103098	101330295	NA	NA
CNVR_21	1	114085424	114131875	NA	NA
CNVR_22	1	120948506	121065988	NA	NA
CNVR_23	1	145104443	145108314	NA	NA
CNVR_24	1	145854979	145940630	4	FTCD,SPATC1L,LSS,MCM3AP
CNVR_25	1	147713384	147727832	NA	NA
CNVR_26	2	6387782	6454523	NA	NA
CNVR_27	2	20699862	20699862	NA	NA
CNVR_28	2	28830681	28912376	1	68506.1
CNVR_29	2	40585143	40725572	NA	NA
CNVR_30	2	41938704	41967150	1	GALNT13
CNVR_31	2	42756530	43113603	NA	NA
CNVR_32	2	52339443	52922659	2	GTDC1,77653.1
CNVR_33	2	53907394	53965755	NA	NA
CNVR_34	2	55612261	55796401	1	LRP1B
CNVR_35	2	55831708	56040478	1	LRP1B
CNVR_36	2	56063430	56234794	1	LRP1B
CNVR_37	2	57210588	57702734	NA	NA
CNVR_38	2	63487262	63706614	NA	NA
CNVR_39	2	65946493	65969723	NA	NA
CNVR_40	2	68320540	68598340	1	59765.2
CNVR_41	2	75684328	75792000	1	74814.1
CNVR_42	2	80367749	80374577	NA	NA
CNVR_43	2	81428021	81606107	1	70690.1
CNVR_44	2	84105635	84252881	NA	NA
CNVR_45	2	86790641	87014282	NA	NA
CNVR_46	2	107115000	107119933	1	SLC23A3
CNVR_47	2	132837906	132910237	1	RNF186
CNVR_48	2	136461239	136525277	NA	NA
CNVR_49	3	25683	213443	2	OR5W25P,52571.3
CNVR_50	3	709349	731779	1	DCAF6
CNVR_51	3	4279731	4282120	1	77458.1
CNVR_52	3	46314170	47244672	4	DPYD,55525.2,U3,PTBP2
CNVR_53	3	69292666	69318970	NA	NA
CNVR_54	3	69870365	69978973	1	TYW3
CNVR_55	3	83289743	83663765	4	KANK4,66096.2,PATJ,65073.2
CNVR_56	3	102383429	102421833	1	PTPRF
CNVR_57	3	113562484	113578706	NA	NA
CNVR_58	3	117616215	117629228	NA	NA
CNVR_59	3	117985250	118124014	1	TWIST2
CNVR_60	3	119550145	119590094	1	AKAP17A
CNVR_61	3	120111343	120296237	5	KIF1A,AGXT,MAB21L4,CROCC2,SNED1
CNVR_62	3	120531799	121305730	16	FARP2,STK25,BOK,THAP4,ATG4B,DTYMK,ING5,D2HGDH,GAL3ST2,NEU4,PDCD1,RTP5,69428.1,87396.1,67338.1,43704.4
CNVR_63	4	22466389	22588568	1	DGKB
CNVR_64	4	38543855	38721162	1	CACNA2D1
CNVR_65	4	39120348	39194121	NA	NA
CNVR_66	4	43588278	43763107	3	PTPN12,U1,20546.4
CNVR_67	4	44666522	44792807	1	RELN
CNVR_68	4	52308430	52308430	1	TFEC
CNVR_69	4	52801852	52850587	NA	NA
CNVR_70	4	62158860	62506364	1	NPSR1
CNVR_71	4	89436482	89648770	NA	NA
CNVR_72	4	90669638	90703088	1	GRM8
CNVR_73	4	93333441	93630940	7	AHCYL2,STRIP2,NRF1,bta-mir-182,bta-mir-96,42141.2,65988.2
CNVR_74	4	106067202	106142458	9	64277.2,PRSS2,28729.6,65443.2,53883.3,63741.2,53833.3,54092.3,TRBV30
CNVR_75	4	106459248	106459981	2	73939.1,81195.1
CNVR_76	4	106465607	106535666	2	PIP,79328.1
CNVR_77	4	106633751	106831111	7	GSTK1,TMEM139,CASP2,CLCN1,FAM131B,ZYX,EPHA1
CNVR_78	4	113721793	113757613	2	GBX1,ASB10
CNVR_79	4	117390015	117477031	1	RBM33
CNVR_80	4	120307114	120437782	NA	NA
CNVR_81	5	3234092	3405730	NA	NA
CNVR_82	5	9394294	9547185	1	PPP1R12A
CNVR_83	5	14770370	14802322	1	LRRIQ1
CNVR_84	5	22514133	22563988	NA	NA
CNVR_85	5	28660813	28680178	2	TFCP2,CSRNP2
CNVR_86	5	29240752	29610381	4	DIP2B,13453.3,LARP4,FAM186A
CNVR_87	5	37195060	37805880	1	SNORA62
CNVR_88	5	40168100	40252402	NA	NA
CNVR_89	5	41998208	42085647	NA	NA
CNVR_90	5	54310578	54477274	NA	NA
CNVR_91	5	58282365	58583012	7	OR6C2,44037.3,OR6C1R,OR6C280,OR6C268,OR6C76,01478.6
CNVR_92	5	58751848	61626556	52	OR6C1,OR6C5H,OR6C1N,64289.2,OR6C5,OR6C1S,OR6C3,63891.2,OR6C7,72330.1,OR6C74,OR6C266,OR6C33,OR6C7F,OR6C69H,44015.4,OR6C69,OR6C74C,OR10A7,OR10U1,OR10U5,OR10U1B,OR9R3,OR9K2DP,OR9K2I,OR9K2H,OR9K2K,53805.3,OR9K2C,82570.1,OR9K2,OR9K15,OR9K1,OR9K2F,OR9K7,OR9K1B,NEUROD4,TESPA1,NTN4,77810.1,SNRPF,CCDC38,AMDHD1,HAL,LTA4H,ELK3,CDK17,02911.5,79070.1,CFAP54,NEDD1,80439.1
CNVR_93	5	63273238	63273386	1	56361.3
CNVR_94	5	65868134	66864425	11	WASHC3,NUP37,86378.1,PARPBP,PMCH,75444.1,IGF1,77526.1,PAH,ASCL1,66486.1
CNVR_95	5	74616496	74689835	1	16190.5
CNVR_96	5	77287989	77780682	2	FGD4,BICD1
CNVR_97	5	82939823	83146588	1	ITPR2
CNVR_98	5	90322318	91118692	4	78766.1,AEBP2,PLEKHA5,bta-mir-2285y
CNVR_99	5	100468437	100480380	1	63840.2
CNVR_100	5	112521048	112521878	NA	NA
CNVR_101	5	117391492	117586036	NA	NA
CNVR_102	5	120933758	121071972	NA	NA
CNVR_103	6	104165	171059	1	APELA
CNVR_104	6	2327244	2398142	NA	NA
CNVR_105	6	3316210	3383011	NA	NA
CNVR_106	6	10572605	10609153	1	NDST4
CNVR_107	6	12521271	12650752	NA	NA
CNVR_108	6	15214233	15282596	2	56122.3,ELOVL6
CNVR_109	6	15294694	15362095	1	ELOVL6
CNVR_110	6	22994221	23056892	1	BANK1
CNVR_111	6	28619974	28917947	1	PDHA2
CNVR_112	6	29230188	29556343	3	UNC5C,75046.1,BMPR1B
CNVR_113	6	34661866	34703037	1	MMRN1
CNVR_114	6	38734709	38903422	NA	NA
CNVR_115	6	39145627	39177795	NA	NA
CNVR_116	6	39517511	39551986	NA	NA
CNVR_117	6	43713187	43772388	NA	NA
CNVR_118	6	44418493	44545708	1	CCDC149
CNVR_119	6	53510277	53677901	NA	NA
CNVR_120	6	56464060	56522979	1	33903.3
CNVR_121	6	81169373	81472999	1	EPHA5
CNVR_122	6	88527916	88547858	2	AFP,AFM
CNVR_123	6	95951343	95963513	1	PRKG2
CNVR_124	6	104423445	104453601	NA	NA
CNVR_125	6	106834002	106985310	NA	NA
CNVR_126	6	107138051	107276254	NA	NA
CNVR_127	6	109661494	109727056	NA	NA
CNVR_128	6	119146067	119352991	NA	NA
CNVR_129	7	2545653	2621387	4	RNF187,H2BU1,H2AW,H3-4
CNVR_130	7	9947479	11087441	20	OR7A88,OR7A112,67367.1,53797.3,OR7A116,81001.1,OR7A84,OR7A94,73716.1,75233.1,OR7A10B,OR7A91,OR7A96,81920.1,04588.6,27132.6,36708.5,82095.1,57152.3,69874.1
CNVR_131	7	11248845	11278361	3	TECR,67060.1,DNAJB1
CNVR_132	7	16415176	16520957	7	PNPLA6,CAMSAP3,XAB2,PET100,PCP2,STXBP2,RETN
CNVR_133	7	17044251	17109710	3	MARCHF2,HNRNPM,PRAM1
CNVR_134	7	17856462	17945352	1	CD70
CNVR_135	7	20322296	20384286	7	CACTIN,TBXA2R,80258.1,GIPC3,HMG20B,MFSD12,C7H19orf71
CNVR_136	7	21550561	21949637	8	SEPTIN8,CCNI2,KIF3A,IL4,IL13,RAD50,IL5,IRF1
CNVR_137	7	33630107	33658873	NA	NA
CNVR_138	7	43292715	43345780	2	PALM,MISP
CNVR_139	7	60788380	60933059	7	68221.1,76851.1,70011.1,bta-mir-143,bta-mir-145,CSNK1A1,ARHGEF37
CNVR_140	7	63492497	63505993	NA	NA
CNVR_141	7	100525194	100599382	NA	NA
CNVR_142	8	6331823	6385500	NA	NA
CNVR_143	8	19959890	19960678	NA	NA
CNVR_144	8	32450361	32628676	NA	NA
CNVR_145	8	34242903	34679524	NA	NA
CNVR_146	8	41418472	41537184	NA	NA
CNVR_147	8	50215945	50292030	NA	NA
CNVR_148	8	50435953	50575791	1	RORB
CNVR_149	8	65720619	65722117	NA	NA
CNVR_150	8	76900430	77149135	3	UBQLN1,GKAP1,KIF27
CNVR_151	8	83137521	83271555	2	HABP4,CDC14B
CNVR_152	8	93443045	93506193	NA	NA
CNVR_153	8	101167884	101184758	NA	NA
CNVR_154	9	2867786	2886224	NA	NA
CNVR_155	9	3870180	4283263	NA	NA
CNVR_156	9	4386831	5407166	2	70459.1,77531.1
CNVR_157	9	12849649	13292880	5	CGAS,MTO1,EEF1A1,SLC17A5,CD109
CNVR_158	9	15340558	15401468	2	SENP6,73769.1
CNVR_159	9	26267511	26487721	2	NKAIN2,80154.1
CNVR_160	9	30638895	30716553	NA	NA
CNVR_161	9	44932317	44970935	1	LIN28B
CNVR_162	9	45447533	45459151	NA	NA
CNVR_163	9	47413940	47551750	NA	NA
CNVR_164	9	53742353	53871363	1	83327.1
CNVR_165	9	64072491	64130815	NA	NA
CNVR_166	9	68833433	68923301	NA	NA
CNVR_167	9	70439087	70491698	3	STX7,TAAR9,56744.3
CNVR_168	9	79095902	79413643	NA	NA
CNVR_169	9	80563744	80733611	1	AIG1
CNVR_170	9	83203742	83283165	1	SHPRH
CNVR_171	10	22227480	22244622	1	DAD1
CNVR_172	10	23180741	23369340	3	71961.1,81513.1,65812.2
CNVR_173	10	27440557	27551098	5	OR4L1,OR4L18,OR4N5,78580.1,OR4K55B
CNVR_174	10	78024443	78276143	1	52820.2
CNVR_175	11	9359744	9527343	1	TACR1
CNVR_176	11	24274297	24795491	4	PKDCC,EML4,82153.1,COX7A2L
CNVR_177	11	28663897	28663897	NA	NA
CNVR_178	11	39888471	39917946	NA	NA
CNVR_179	11	71090191	71168249	1	PLB1
CNVR_180	11	99345163	99371564	2	77555.1,50592.4
CNVR_181	11	103275439	103289035	2	GLT6D1,LCN9
CNVR_182	11	103742782	104265819	35	31357.4,57004.3,GPSM1,DNLZ,CARD9,SNAPC4,ENTR1,PMPCA,INPP5E,SEC16A,80606.1,NOTCH1,74097.1,EGFL7,bta-mir-126,AGPAT2,86355.1,DIPK1B,75230.1,84269.1,76430.1,59922.3,SNORA17A,59474.2,42757.2,67117.1,71807.1,ABO,SURF6,MED22,RPL7A,SNORD24,SNORD36,SURF1,SURF2
CNVR_183	11	104549765	105031989	7	SARDH,VAV2,BRD3,75216.1,WDR5,59562.3,RXRA
CNVR_184	11	105671267	106029236	33	69979.1,67080.1,82461.1,86794.1,76559.1,PPP1R26,C11H9orf116,MRPS2,12632.5,69819.1,72177.1,84009.1,LCN10,21490.5,70430.1,79707.1,LCN15,LCN8,74657.1,63336.2,TMEM141,CCDC183,RABL6,AJM1,PHPT1,MAMDC4,EDF1,TRAF2,FBXW5,C8G,LCN12,PTGDS,42776.3
CNVR_185	11	107039102	107282960	NA	NA
CNVR_186	12	4181160	4742344	NA	NA
CNVR_187	12	7680151	7730018	NA	NA
CNVR_188	12	24347173	24443008	NA	NA
CNVR_189	12	31439132	31555734	2	POMP,72977.1
CNVR_190	12	38382986	38392955	NA	NA
CNVR_191	12	46034731	46041753	NA	NA
CNVR_192	12	49668909	49899125	1	80552.1
CNVR_193	12	55929213	56055676	NA	NA
CNVR_194	12	70000094	70037594	1	50045.4
CNVR_195	12	71244186	71688525	1	75223.1
CNVR_196	12	71869145	72115072	5	85814.1,79237.1,73131.1,35476.5,10182.6
CNVR_197	12	72414147	72713703	2	35479.4,35482.5
CNVR_198	12	73171249	73401994	2	UGGT2,HS6ST3
CNVR_199	12	73705467	73961078	1	HS6ST3
CNVR_200	12	75255512	75571313	2	FARP1,STK24
CNVR_201	12	75755291	75946247	1	DOCK9
CNVR_202	12	87468430	87518203	NA	NA
CNVR_203	12	89131171	89154911	NA	NA
CNVR_204	13	12588195	12808180	1	USP6NL
CNVR_205	13	13124721	13132274	1	CELF2
CNVR_206	13	14958664	15027093	NA	NA
CNVR_207	13	31399796	31560145	1	CUBN
CNVR_208	13	41180665	41538375	2	78948.1,75250.1
CNVR_209	13	53933240	54157201	17	DNAJC5,TPD52L2,ABHD16B,ZBTB46,SLC2A4RG,09867.6,ZGPAT,ARFRP1,TNFRSF6B,RTEL1,STMN3,GMEB2,FNDC11,SRMS,PTK6,PPDPF,EEF1A2
CNVR_210	13	54294975	54606712	14	79884.1,BIRC7,YTHDF1,bta-mir-124b,74277.1,62423.2,BHLHE23,SLC17A9,GID8,DIDO1,TCFL5,COL9A3,OGFR,MRGBP
CNVR_211	13	62850271	62954588	2	CDK5RAP1,SNTA1
CNVR_212	14	1308359	1430444	8	ZNF696,GLI4,83840.1,GPIHBP1,LY6H,69855.1,81131.1,LY6E
CNVR_213	14	1563812	1977494	15	86480.1,86024.1,06034.6,69707.1,LY6D,LYNX1,LYPD2,SLURP1,THEM6,PSCA,JRK,ARC,37390.5,ADGRB1,TSNARE1
CNVR_214	14	2051225	2527028	3	75902.1,79340.1,64393.2
CNVR_215	14	2770991	2968070	3	DENND3,75109.1,PTK2
CNVR_216	14	3078843	3114776	1	2002-08-01
CNVR_217	14	5017293	5048719	NA	NA
CNVR_218	14	9215622	9302055	1	72056.1
CNVR_219	14	14585283	14810073	5	74377.1,85666.1,68605.1,70774.1,TRIB1
CNVR_220	14	41617638	41779482	1	12548.6
CNVR_221	14	43148244	43353000	2	MRPS28,TPD52
CNVR_222	14	55765964	55834821	NA	NA
CNVR_223	14	60500195	60510778	NA	NA
CNVR_224	14	63004255	63033383	NA	NA
CNVR_225	14	64908737	64910863	1	VPS13B
CNVR_226	14	75915031	76640483	7	CNGB3,CPNE3,RMDN1,WWP1,ATP6V0D2,72617.1,bta-mir-2311
CNVR_227	14	81856880	81866837	1	MTBP
CNVR_228	15	11395733	11604685	NA	NA
CNVR_229	15	11742681	11784949	NA	NA
CNVR_230	15	13052477	13385376	1	49181.4
CNVR_231	15	14667911	14667911	NA	NA
CNVR_232	15	20435893	20435893	NA	NA
CNVR_233	15	29101724	29102042	NA	NA
CNVR_234	15	31035078	31035078	1	ARHGEF12
CNVR_235	15	46906029	46975690	3	OR56B42B,OR52L2,OR52L1
CNVR_236	15	63158009	63253454	8	WT1,74818.1,68510.1,74675.1,85699.1,68169.1,80825.1,74717.1
CNVR_237	15	65692496	65692496	1	CD44
CNVR_238	15	80369812	80686111	12	LRRC55,APLNR,TNKS1BP1,bta-mir-12046,SSRP1,P2RX3,74688.1,PRG3,71474.1,75033.1,27035.6,SLC43A3
CNVR_239	15	82890952	82890952	NA	NA
CNVR_240	15	83027561	83027561	NA	NA
CNVR_241	15	85011763	85049720	NA	NA
CNVR_242	16	8152528	8257023	NA	NA
CNVR_243	16	8980507	9016133	NA	NA
CNVR_244	16	15070508	15118639	NA	NA
CNVR_245	16	26922130	27248557	3	CAPN8,CAPN2,TP53BP2
CNVR_246	16	37904090	37936588	NA	NA
CNVR_247	16	43627846	43669044	1	CTNNBIP1
CNVR_248	16	51605250	51914451	8	ZBTB17,SPEN,69753.1,FBLIM1,TMEM82,SLC25A34,PLEKHM2,55483.3
CNVR_249	16	70906202	70990718	2	FAM71A,ATF3
CNVR_250	16	81471802	81637095	NA	NA
CNVR_251	17	25010293	25119996	5	PCDH10,69151.1,76461.1,83771.1,83429.1
CNVR_252	17	36941990	36997737	1	FSTL5
CNVR_253	17	37148470	37265640	1	FSTL5
CNVR_254	17	43513579	43604676	2	GUCY1B1,78899.1
CNVR_255	17	50783963	50982182	6	BRI3BP,DHX37,SNORA71,70974.1,UBC,SCARB1
CNVR_256	17	51115979	51389969	1	NCOR2
CNVR_257	17	72808655	72875867	4	TBX1,70812.1,GNB1L,TXNRD2
CNVR_258	17	73344409	73466889	NA	NA
CNVR_259	17	73550207	73591547	NA	NA
CNVR_260	17	73747101	73868185	NA	NA
CNVR_261	17	74817054	75132928	NA	NA
CNVR_262	18	1314781	1496152	3	VSTM2B,VAC14,MTSS2
CNVR_263	18	1565345	1770197	12	IL34,SF3B3,bta-mir-2324,60041.2,59798.2,COG4,FCSK,ST3GAL2,DDX19A,70718.1,DDX19B,70010.1
CNVR_264	18	5788392	5797790	1	WWOX
CNVR_265	18	13370006	13424882	1	BANP
CNVR_266	18	13739423	14133636	17	ZFPM1,24635.6,ZC3H18,CYBA,MVD,SNAI3,RNF166,CTU2,PIEZO1,bta-mir-2327,CDT1,APRT,GALNS,TRAPPC2L,81794.1,32540.3,CBFA2T3
CNVR_267	18	14757923	14758634	1	56979.3
CNVR_268	18	19164564	19190831	1	CYLD
CNVR_269	18	27948389	28375091	NA	NA
CNVR_270	18	36086210	36146356	2	CDH1,TANGO6
CNVR_271	18	43929080	43929309	1	PEPD
CNVR_272	18	57735853	57879922	8	52300.3,bta-mir-12038,66122.2,31816.5,ZNF613,ZNF432,ZNF614,ZNF350
CNVR_273	18	61230276	61231528	NA	NA
CNVR_274	18	61387318	61635192	12	69199.1,76016.1,79213.1,67142.1,72644.1,42945.4,20141.6,66823.1,17752.5,MYADM,PRKCG,CACNG7
CNVR_275	18	62677976	62751093	2	11326.6,18094.6
CNVR_276	19	2829980	2917883	NA	NA
CNVR_277	19	6251513	6316729	1	PCTP
CNVR_278	19	11904961	11963351	NA	NA
CNVR_279	19	13154786	13174759	NA	NA
CNVR_280	19	15707500	15792823	1	CCL1
CNVR_281	19	19897399	19971407	1	SLC13A2
CNVR_282	19	51386735	51419352	NA	NA
CNVR_283	19	52036030	52265051	9	NPTX1,78577.1,ENDOV,66294.2,30444.5,67476.1,82004.1,bta-mir-10164,67557.1
CNVR_284	19	55976209	55998349	1	LLGL2
CNVR_285	19	56340067	56426090	5	SLC16A5,37969.3,KCTD2,ATP5PD,MRPL58
CNVR_286	19	56576088	56695441	4	TMEM104,NAT9,SLC9A3R1,RAB37
CNVR_287	20	2523465	2719762	2	KCNIP1,GABRP
CNVR_288	20	21989284	22156100	2	GPBP1,79304.1
CNVR_289	20	22171796	22258146	NA	NA
CNVR_290	20	22305614	22462915	5	MIER3,SETD9,U1,MAP3K1,87290.1
CNVR_291	20	29609279	29765624	NA	NA
CNVR_292	20	45967820	46107652	NA	NA
CNVR_293	20	46941646	47061176	NA	NA
CNVR_294	20	51970252	52329630	NA	NA
CNVR_295	20	52897607	53097198	NA	NA
CNVR_296	20	54205661	54358268	NA	NA
CNVR_297	20	59969623	60001940	NA	NA
CNVR_298	20	60352123	60757058	NA	NA
CNVR_299	20	71192482	71433871	10	SLC6A19,75919.1,66685.1,bta-mir-12015,SLC12A7,NKD2,87418.1,TRIP13,BRD9,68298.1
CNVR_300	21	33260507	33475697	6	SNUPN,PTPN9,SIN3A,MAN2C1,NEIL1,bta-mir-631
CNVR_301	21	37099427	37269105	NA	NA
CNVR_302	21	40484006	40554899	NA	NA
CNVR_303	21	50016054	50052029	NA	NA
CNVR_304	21	56655166	56683849	2	FBLN5,TRIP11
CNVR_305	21	70252249	70272221	NA	NA
CNVR_306	21	70882001	71080360	NA	NA
CNVR_307	22	25598780	25598780	NA	NA
CNVR_308	22	55133947	55200500	NA	NA
CNVR_309	22	58998502	59084838	5	EFCC1,GP9,RAB43,ISY1,CNBP
CNVR_310	23	5074534	5353332	2	GFRAL,HCRTR2
CNVR_311	23	6089999	6099135	1	TINAG
CNVR_312	23	6592643	6594272	1	LRRC1
CNVR_313	23	15580919	15678005	6	FRS3,56961.2,72668.1,TOMM6,USP49,MED20
CNVR_314	23	25459843	25475692	1	ELOVL5
CNVR_315	23	25862943	25978647	6	BTNL2,49419.3,77123.1,16055.6,80083.1,37068.5
CNVR_316	23	27088825	27233139	10	63275.2,32165.5,NOTCH4,GPSM3,PBX2,AGER,RNF5,AGPAT1,EGFL8,PPT2
CNVR_317	23	44139621	44144843	NA	NA
CNVR_318	23	48388621	48458340	NA	NA
CNVR_319	23	50009589	50170679	4	ECI2,20193.6,FAM217A,PRPF4B
CNVR_320	24	846179	1081294	4	NFATC1,ATP9B,SALL3,84732.1
CNVR_321	24	5218028	5335905	1	CBLN2
CNVR_322	24	10201403	10234599	NA	NA
CNVR_323	24	17360444	17425434	NA	NA
CNVR_324	24	24561800	24582206	NA	NA
CNVR_325	24	28154039	28196203	NA	NA
CNVR_326	24	29470971	29490959	NA	NA
CNVR_327	24	29792032	30265281	2	CHST9,AQP4
CNVR_328	24	45461016	45775924	6	SLC14A1,SIGLEC15,EPG5,5S_rRNA,bta-mir-6523a,PSTPIP2
CNVR_329	25	138382	361762	16	RHBDF1,MPG,NPRL3,22037.5,48243.4,HBM,HBA,22034.3,HBQ1,11044.6,LUC7L,69961.1,FAM234A,RGS11,ARHGDIG,AXIN1
CNVR_330	25	472458	502978	3	CAPN15,PRR35,NHLRC4
CNVR_331	25	813455	983759	6	SSTR5,C1QTNF8,TEKT4,69032.1,72756.1,CACNA1H
CNVR_332	25	1127441	1365841	16	CCDC154,CLCN7,PTX4,49975.4,TELO2,IFT140,TMEM204,CRAMP1,JPT2,MAPK8IP3,66752.1,NME3,MRPS34,EME2,SPSB3,NUBP2
CNVR_333	25	3524445	3529726	2	CORO7,VASN
CNVR_334	25	5971288	6069113	NA	NA
CNVR_335	25	9638268	9664651	1	CLEC16A
CNVR_336	25	28175445	28175655	1	TPST1
CNVR_337	25	39286957	39424763	2	78317.1,69785.1
CNVR_338	26	2519854	3301655	2	ZWINT,69295.1
CNVR_339	26	16536774	16570559	1	34383.5
CNVR_340	26	20903573	20968460	2	DNMBP,CPN1
CNVR_341	26	25089122	25125887	2	85383.1,70637.1
CNVR_342	26	25133275	25217555	1	SORCS3
CNVR_343	26	25880226	25982293	1	SORCS3
CNVR_344	26	32758167	33495295	7	TECTB,bta-mir-6715,ACSL5,ZDHHC6,VTI1A,78236.1,79357.1
CNVR_345	26	50795857	50923480	4	83746.1,26536.5,80081.1,66017.2
CNVR_346	27	10032771	10138664	NA	NA
CNVR_347	27	14168128	14173400	2	WWC2,16189.5
CNVR_348	28	2519599	2638563	NA	NA
CNVR_349	28	5666293	5755467	1	MAP10
CNVR_350	28	16633952	16655851	1	RHOBTB1
CNVR_351	28	25020359	25095817	2	TET1,CCAR1
CNVR_352	28	34303385	34406352	NA	NA
CNVR_353	29	5721325	5757883	2	73799.1,84418.1
CNVR_354	29	7516238	7560588	1	RAB38
CNVR_355	29	27218550	27332982	3	OR8G3F,OR8D6,OR8B1R
CNVR_356	29	35909304	35949553	NA	NA
CNVR_357	29	40646639	40721394	2	SCGB1D,SCGB2A2
CNVR_358	29	42985739	43047229	4	PYGM,SF1,MAP4K2,MEN1
CNVR_359	29	43181658	43190545	NA	NA
CNVR_360	29	43687945	43777249	7	SCYL1,LTBP3,ZNRD2,FAM89B,EHBP1L1,75655.1,KCNK7
CNVR_361	29	45032830	45039348	1	SYT12
CNVR_362	29	50202589	50296573	3	75042.1,10897.6,71114.1
CNVR_363	29	50361506	50422255	2	71332.1,AP2A2
CNVR_364	29	51396010	51502868	NA	NA
